# Supplementary material for: An In Silico Molecular Modelling-Based Prediction of Potential Keap1 Inhibitors from Hemidesmus indicus (L.) R.Br. against Oxidative-Stress-Induced Diseases
Source: Molecules. 2023 Jun 3;28(11):4541. doi: 10.3390/molecules28114541 (PMC10254626; doi:10.3390/molecules28114541)
Supplement: Supplementary file 1 [file molecules-28-04541-s001.zip]

Archive with 1 entries (1 files):
- molecules-2408314-supplementary.pdf
